# Supplementary material for: Influence of Messa di Voce speed on vocal stability of untrained, healthy subjects
Source: PLoS One. 2025 Jan 30;20(1):e0314457. doi: 10.1371/journal.pone.0314457 (PMC11781711; doi:10.1371/journal.pone.0314457)
Supplement: S1 Table — (XLSX) [file pone.0314457.s008.xlsx]

## Sheet: Sheet1
Subject	Age (y)	sex
number
1	48.42	♂
2	26.33	♂
3	25.17	♂
4	30.58	♀
5	29.42	♀
6	33.92	♀
7	25	♀
8	28.75	♀
9	45.75	♂
Summary	Number of subjects	Age statistics (y)
		mean	STD	median	IQR
♂	∑ 4	36.4	12.4	36	21.3
♀	∑ 5	29.5	3.22	29.4	3.6
	∑ 9	33.8	9.69	29.5	19
