# Supplementary material for: Influence of Messa di Voce speed on vocal stability of untrained, healthy subjects
Source: PLoS One. 2025 Jan 30;20(1):e0314457. doi: 10.1371/journal.pone.0314457 (PMC11781711; doi:10.1371/journal.pone.0314457)
Supplement: S2 Table — Significant p-values (<0.05) are marked in green. (XLSX) [file pone.0314457.s009.xlsx]

## Sheet: Sheet1
ClQ	slow				fast
	rising		falling		rising		falling
Subj. Nr.	correlation	p-value	correlation	p-value	correlation	p-value	correlation	p-value
1	-0.972727	1e-06	-0.684848	0.028883	-0.952381	0.001141	-0.880952	0.007242
2	-0.502451	0.039833	-0.549799	0.000919	-0.284848	0.425038	-0.275	0.321211
3	0.265934	0.358113	-0.515152	0.127553	-0.028571	1	0.6	0.35
4	-0.804196	0.001615	0.101778	0.697506	-1	1	-0.8	0.333333
5	-0.897059	1e-06	-0.983333	5e-05	-0.785714	0.048016	-1	1
6	-0.964286	0.002778	-0.631868	0.020516	-1	1	0.7	0.233333
7	-0.655882	0.005801	-0.962406	0	-0.981818	0	-0.986813	0
8	-0.088235	0.745222	-0.67062	0.000462	1	0.333333	-1	1
9	-0.602453	0.038159	-0.945803	0	-0.5	1	-0.666886	0.266667
