# Supplementary material for: Influence of Messa di Voce speed on vocal stability of untrained, healthy subjects
Source: PLoS One. 2025 Jan 30;20(1):e0314457. doi: 10.1371/journal.pone.0314457 (PMC11781711; doi:10.1371/journal.pone.0314457)
Supplement: S3 Table — If the line has negative slope, the cells are marked in green. (XLSX) [file pone.0314457.s010.xlsx]

## Sheet: Sheet1
	slow task				fast task
	rising SPL phase		falling SPL phase		rising SPL phase		falling SPL phase
Subject Nr.	slope	intercept	slope	intercept	slope	intercept	slope	intercept
1	-1	12	-0.75	10	-1	9	-0.8	7.8
2	-0.622816	12.5879	-0.671187	27.0542	-0.444444	6.44444	-0.500002	10
3	0.363636	5.27273	-0.500035	7.50024	-0.5	4.5	0.5	1.5
4	-0.857141	11.2857	0.166701	8.33299	-1	3	-0.856979	4.71783
5	-1	18	-1	10	-0.799999	7.6	-1	3
6	-1	8	-0.800662	12.206	-1	3	0.860165	0.699175
7	-0.8	14.4	-0.999999	21	-1	12	-1	15
8	-0.133333	9.13333	-0.700218	18.9015	1	7.20275e-16	-1	3
9	-0.615384	9.53846	-0.944447	25.8889	-0.5	3	-0.800003	5.2
