# Supplementary material for: Influence of Messa di Voce speed on vocal stability of untrained, healthy subjects
Source: PLoS One. 2025 Jan 30;20(1):e0314457. doi: 10.1371/journal.pone.0314457 (PMC11781711; doi:10.1371/journal.pone.0314457)
Supplement: S4 Table — (XLSX) [file pone.0314457.s011.xlsx]

## Sheet: Sheet1
slow task				fast task
rising SPL phase		falling SPL phase		rising SPL phase		falling SPL phase
slope	intercept	slope	intercept	slope	intercept	slope	intercept
0.9265	0.0527	1.092	–0.0390	1.143	–0.0478	0.8161	0.1419
