# Supplementary material for: Influence of Messa di Voce speed on vocal stability of untrained, healthy subjects
Source: PLoS One. 2025 Jan 30;20(1):e0314457. doi: 10.1371/journal.pone.0314457 (PMC11781711; doi:10.1371/journal.pone.0314457)
Supplement: S5 Table — Significant p-values (<0.05) are marked in green. (XLSX) [file pone.0314457.s012.xlsx]

## Sheet: Sheet1
OQEGG	slow task				fast task
	rising SPL		falling SPL		rising SPL		falling SPL
Subj. Nr.	correlation	p-value	correlation	p-value	correlation	p-value	correlation	p-value
1	-0.972727	1e-06	-0.466667	0.173939	-0.857143	0.010714	-0.547619	0.170982
2	-0.796569	0.00013	-0.707839	4e-06	-0.927273	0.000112	-0.296429	0.283355
3	0.956044	0	0.515152	0.127553	0.2	0.713889	0.1	0.95
4	-0.903679	5.5e-05	-0.901961	1e-06	-1	1	-1	0.083333
5	-0.634804	0.006189	-0.266667	0.493331	-0.785714	0.048016	-1	1
6	-0.892857	0.012302	0.049451	0.872544	-1	1	0	1
7	-0.405882	0.118792	-0.393985	0.085646	-0.190909	0.573913	-0.578022	0.030383
8	-0.541176	0.0304	-0.727273	8.4e-05	-1	0.333333	-1	1
9	-0.986014	0	-0.948718	0	-0.5	1	-1	0.016667
