# Supplementary material for: Influence of Messa di Voce speed on vocal stability of untrained, healthy subjects
Source: PLoS One. 2025 Jan 30;20(1):e0314457. doi: 10.1371/journal.pone.0314457 (PMC11781711; doi:10.1371/journal.pone.0314457)
Supplement: S6 Table — Significant p-values (<0.05) are marked in green. (XLSX) [file pone.0314457.s013.xlsx]

## Sheet: Sheet1
OQGAW	slow task				fast task
	rising SPL		falling SPL		rising SPL		falling SPL
Subj. Nr.	correlation	p-value	correlation	p-value	correlation	p-value	correlation	p-value
1	-0.936364	2.2e-05	-0.890909	0.000542	-1	5e-05	-0.595238	0.132292
2	-0.580882	0.014477	-0.008357	0.963185	-0.69697	0.025097	-0.471429	0.07607
3	0.248352	0.39192	-0.790277	0.006514	-0.942857	0.016667	-0.8	0.133333
4	-0.93007	1.2e-05	-0.720588	0.001102	-1	1	-1	0.083333
5	-0.965686	0	-0.983333	5e-05	-0.892857	0.012302	-1	1
6	-1	0.000397	-0.956044	0	-1	1	0.1	0.95
7	-0.473529	0.063919	-0.942857	0	-0.909091	0.000106	-0.9945	0
8	-0.332353	0.2085	-0.979249	0	-1	0.333333	-1	1
9	-0.979021	0	-0.945299	0	-1	0.333333	-1	0.016667
