# Supplementary material for: Influence of Messa di Voce speed on vocal stability of untrained, healthy subjects
Source: PLoS One. 2025 Jan 30;20(1):e0314457. doi: 10.1371/journal.pone.0314457 (PMC11781711; doi:10.1371/journal.pone.0314457)
Supplement: S7 Table — Significant p-values (<0.05) are marked in green. NaN values correspond to correlation measurements in which at least one of both variables show no variation, resulting into a non-valid correlation value. (XLSX) [file pone.0314457.s014.xlsx]

## Sheet: Sheet1
Sample	slow task				fast task
Entropy	rising SPL		falling SPL		rising SPL		falling SPL
Subj. Nr.	correlation	p-value	correlation	p-value	correlation	p-value	correlation	p-value
1	0.3	0.370083	0.109423	0.763483	0.518267	0.208333	0	1
2	NaN	NaN	-0.453938	0.007967	NaN	NaN	0.414108	0.124894
3	0.38725	0.171324	-0.678834	0.030899	0.40584	0.433333	-0.1	0.95
4	NaN	NaN	NaN	NaN	1	1	0	1
5	0.399817	0.111817	-0.273861	0.666667	0.222375	0.642857	-1	1
6	0.591083	0.171429	-0.219217	0.471781	NaN	NaN	-0.707107	0.4
7	-0.677379	0.003941	-0.707285	0.000487	-0.376163	0.254212	-0.330352	0.248674
8	0.232353	0.386511	0.474997	0.021997	-0.5	1	-1	1
9	-0.747449	0.005199	-0.146667	0.474636	-0.5	1	-0.8	0.133333
