# Supplementary material for: Influence of Messa di Voce speed on vocal stability of untrained, healthy subjects
Source: PLoS One. 2025 Jan 30;20(1):e0314457. doi: 10.1371/journal.pone.0314457 (PMC11781711; doi:10.1371/journal.pone.0314457)
Supplement: S8 Table — Significant p-values (<0.05) are marked in green. (XLSX) [file pone.0314457.s015.xlsx]

## Sheet: Sheet1
RAPaudio	slow task				fast task
	rising SPL		falling SPL		rising SPL		falling SPL
Subj. Nr.	correlation	p-value	correlation	p-value	correlation	p-value	correlation	p-value
1	-0.268793	0.424158	-0.951515	2.3e-05	0.047619	0.934871	-0.619048	0.11498
2	-0.576169	0.01549	-0.722543	2e-06	-0.463423	0.177354	-0.39857	0.141148
3	0.679121	0.007562	-0.442424	0.200423	0.714286	0.136111	-0.6	0.35
4	-0.433566	0.159106	-0.392157	0.1195	1	1	0.4	0.75
5	-0.627451	0.007011	-0.916667	0.001312	-0.72075	0.076984	-1	1
6	-0.285714	0.555952	0.313187	0.297438	1	1	0.3	0.683333
7	-0.830022	6.9e-05	-0.583459	0.006923	-0.687929	0.019291	-0.858086	8.6e-05
8	-0.570588	0.020991	-0.061789	0.779421	-1	0.333333	-1	1
9	0.797203	0.0019	-0.715826	3.9e-05	-0.5	1	0	1
