# Supplementary material for: Influence of Messa di Voce speed on vocal stability of untrained, healthy subjects
Source: PLoS One. 2025 Jan 30;20(1):e0314457. doi: 10.1371/journal.pone.0314457 (PMC11781711; doi:10.1371/journal.pone.0314457)
Supplement: S9 Table — Significant p-values (<0.05) are marked in green. NaN values correspond to correlation measurements in which at least one of both variables show no variation, resulting into a non-valid correlation value. (XLSX) [file pone.0314457.s016.xlsx]

## Sheet: Sheet1
RAPEGG	slow task				fast task
	rising SPL		falling SPL		rising SPL		falling SPL
Subj. Nr.	correlation	p-value	correlation	p-value	correlation	p-value	correlation	p-value
1	-0.718182	0.0128	-0.018182	0.96024	0.071429	0.881994	0	1
2	0.703068	0.001643	0.387399	0.025919	-0.272727	0.445838	0.425	0.114295
3	0.050605	0.863593	-0.527273	0.117308	0.257143	0.658333	-0.8	0.133333
4	-0.524476	0.080019	0.433824	0.081893	-1	1	0.4	0.75
5	-0.54813	0.022725	-0.8	0.013828	-0.964286	0.002778	1	1
6	-1	0.000397	-0.242091	0.425519	NaN	NaN	-0.5	0.45
7	-0.635294	0.008182	-0.593985	0.005754	-0.636364	0.035287	-0.67401	0.008211
8	-0.15	0.579249	-0.417202	0.047632	0.5	1	-1	1
9	0.027972	0.931234	-0.297829	0.139483	0.5	1	-0.2	0.783333
