# Supplementary material for: Influence of Messa di Voce speed on vocal stability of untrained, healthy subjects
Source: PLoS One. 2025 Jan 30;20(1):e0314457. doi: 10.1371/journal.pone.0314457 (PMC11781711; doi:10.1371/journal.pone.0314457)
Supplement: S10 Table — Significant p-values (<0.05) are marked in green. (XLSX) [file pone.0314457.s017.xlsx]

## Sheet: Sheet1
RAPGAW	slow task				fast task
	rising SPL		falling SPL		rising SPL		falling SPL
Subj. Nr.	correlation	p-value	correlation	p-value	correlation	p-value	correlation	p-value
1	0.21918	0.51729	-0.212767	0.555076	0.706599	0.059127	0.179644	0.673512
2	-0.588817	0.01289	-0.624112	0.000104	-0.317079	0.372019	0.575273	0.024852
3	-0.152319	0.603174	-0.648485	0.04254	0.985611	0.005556	-0.1	0.95
4	-0.661998	0.019019	-0.779142	0.000228	-1	1	-0.8	0.333333
5	-0.868179	6e-06	-0.85	0.006074	-0.928571	0.006746	-1	1
6	0.321429	0.497619	0.126374	0.680785	1	1	0.9	0.083333
7	0.298749	0.261025	-0.062429	0.793729	-0.382689	0.245393	-0.743675	0.002296
8	-0.222222	0.408122	-0.873671	0	-1	0.333333	1	1
9	-0.727273	0.007355	0.213137	0.295832	-0.5	1	-0.9	0.083333
